# Supplementary material for: Natural selection plays a significant role in governing the codon usage bias in the novel SARS-CoV-2 variants of concern (VOC)
Source: PeerJ. 2022 Jun 23;10:e13562. doi: 10.7717/peerj.13562 (PMC9233899; doi:10.7717/peerj.13562)
Supplement: Supplemental Information 2 [file peerj-10-13562-s002.zip]

Archive with 18 entries (16 files):
- All_sequences_used_in_study/
- All_sequences_used_in_study/beta_S_gene.fasta
- All_sequences_used_in_study/alpha_S_gene.fasta
- All_sequences_used_in_study/gamma_S_gene.fasta
- All_sequences_used_in_study/delta_S_gene.fasta
- All_sequences_used_in_study/Omicron_BA.1_S_gene.fasta
- All_sequences_used_in_study/Omicron_BA.2_S_gene.fasta
- All_sequences_used_in_study/bat_and_pangolin_COVs/
- All_sequences_used_in_study/bat_and_pangolin_COVs/MW251308_bat.fasta
- All_sequences_used_in_study/bat_and_pangolin_COVs/MG772934_bat.fasta
- All_sequences_used_in_study/bat_and_pangolin_COVs/MG772933_bat.fasta
- All_sequences_used_in_study/bat_and_pangolin_COVs/MT040334_pangolin.fasta
- All_sequences_used_in_study/bat_and_pangolin_COVs/MT040335_pangolin.fasta
- All_sequences_used_in_study/bat_and_pangolin_COVs/MT040336_pangolins.fasta
- All_sequences_used_in_study/bat_and_pangolin_COVs/MT040333_pangolin.fasta
- All_sequences_used_in_study/bat_and_pangolin_COVs/MT121216_pangolins.fasta
- All_sequences_used_in_study/bat_and_pangolin_COVs/MT072864_pangolins.fasta
- All_sequences_used_in_study/bat_and_pangolin_COVs/MN996532 (RaTG13).fasta
