# Supplementary material for: Natural selection plays a significant role in governing the codon usage bias in the novel SARS-CoV-2 variants of concern (VOC)
Source: PeerJ. 2022 Jun 23;10:e13562. doi: 10.7717/peerj.13562 (PMC9233899; doi:10.7717/peerj.13562)
Supplement: Supplemental Information 2 [file peerj-10-13562-s002.zip › All_sequences_used_in_study/bat_and_pangolin_COVs/MW251308_bat.fasta]

>lcl|MW251308.1_cds_QQM18864.1_2 [gene=S] [protein=spike glycoprotein] [protein_id=QQM18864.1] [location=21562..25245] [gbkey=CDS]
ATGTTTATTTTGCTTCTTATTGGTTATACAGCAGCTACCACATGTGTGACCGGTCCCAGCACTGAGAATA
AGCAAAATGTTTCCTCCTTAATGAGAGGTGTCTATTATCCTGATGATATATATAGATCTAATGTTAATGT
TCTCTTTACTGTACCCTTTCTTAGGTTTAATTCCACTCTAACATGGTATAATTTTTGGAACCAAGCCTAC
ACTTCTCGCGTTATGGCATTTGGTGACGGTATTTACTTTTCAACTGTAGATAAATCAAATGCTGTTAGAG
GCTGGATTTTTGGTACCACATTGGACAATACCACACAATCAGCACTACTTATTAATAATGGTAGTCTTGT
AACAATACAAGTTTGCTATTTTCAATTTTGCGCCAACCCTGCCTTTCTAGTAGCGCAGAATCAACAAACA
AGTGCAGCTGTTTATACGAGTTCATATAACTGTACTTACTATGAAGTCTTGAGTCACATTGCGCTTGACT
TTACGGAGGATACAGGCTCATTCAAACGCTTGCGTGAGTTTGTGTTTAAAAATTATGATGGGTTTCTCCA
CATTTATGGTGCTTACGAACCTCATGTAATTAACATTGGTGCCACTCCATCATTACCCTCTACATTTAAG
CCTCTAATACCTTTATGGAAATTATCATTAGGTCTTAATATTACTAATTTCAAAGTAGTTTTAACTTTTC
GTTCTAATAGCCAACCGTTGCAAGCTAACTTTGCTGTTGGTAGTCTTAAATTAACTACTATCATGCTTTC
TTTTGATATCAATGGCACTATAGATAAAGCTGTTGATTGCTCTAGTGACCCATTATCTGAGTTGAAGTGT
ACACTTAAGAGTTTTAATGTAAGTAAAGGAATTTACCCTACATCCAATTTCAGAGTCTTGCCCTCTACAG
AAGTGGTGAGATTTCCTAATATTACAAACTTTTGCCCATTTGACAAGGTTTTTAATGCTACAAGGTTCCC
CAATGTATATGCATGGCAAAGAACCAAGATTTCAGACTGTATTGCCGATTATACAGTCCTTTATAATTCA
ACTTCTTTTTCCACATTTAAGTGCTATGGTGTCTCACCTTCTAAGTTGATTGACTTATGCTTTACAAGTG
TGTATGCTGATACATTTCTTATAAGGTTTTCAGAGGTTAGACAAATAGCACCCGGAGAGACTGGTGTTAT
AGCTGACTATAATTATAAATTACCTGATGACTTTACTGGTTGTGTTTTAGCATGGAACACAGCTAAACAG
GACATAGGTAGCTATTTTTACAGGTCTCACCGAGCTGTAAAGCTTAAACCTTTTGAGAGAGACTTATCAT
CAGATGAAAATGGTGTTCGTACTTTGAGTACGTATGACTTTAACCCAAATGTACCTTTAGATTATCAAGC
TACTAGAGTCGTTGTGCTCTCTTTTGAATTACTGAATGCACCAGCAACCGTGTGCGGACCTAAATTGTCC
ACACAACTTGTTAAGAACCGGTGCGTTAACTTCAATTTTAATGGACTTAGGGGCACTGGTGTTCTAACTG
ATTCAGATAAAAGGTTTCAGTCTTTTCAACAATTTGGTCGCGATTCAGCTGATTTTACTGATTCCGTGCG
CGACCCTCAAACGCTCCAAATATTAGACATCTCACCATGTTCTTTTGGTGGCGTTAGTGTAATCACACCT
GGTACTCAAACTTCCTCTAAAGTGGCTGTTTTGTACCAGGATGTTAATTGTACAGACGTGCCTACAGCAC
TGGGTCTGGACCAAATTTCAGCTGCTTGGCGTGTCTATGCTATAGGCAATGATGTTTTCCAAACTCAGGC
TGGTTGTTTAGTGGGGGCTGAGCACGCTAACACCTCTCATGAGTGTGATATTCCTATAGGAGCAGGTGTG
TGTGCCAGTTATAACTCACCTGTAGCACGTGTAGGTACTAATTCTATTATTGCCTACGAGATGTCAATTG
GTGCAGAGAGTTCTATTGCATATGCTAATAACTCGATAGCCATACCTACCAACTTTTCTATTCAGGTTAC
CACTGAAGTGTTGCCTGTTTCTATGTCAAAAACTTCAGTAGATTGTACTATGTACATCTGCGGTGATTCG
CAGGAATGTAACAAGTTATTGTTACAGTATGGTAGTTTCTGTGCACAGCTTAACCGTGCATTGTCTGGTG
TAGCTGTTGAACAAGACAAAAATACTGAAGCTGTTTTTGCTCAAGTTAAACAAATTTATAAAGCACCTGT
CATTAAAGATTTAGGTGGCTTTAATTTTTCTCAATTATTACCTGACCCTACCAAACCTAGCCAGAGGTCT
TTTATTGAAGACTTACTGTTTGATAAGGTCACACTTTCTGACGCTGGGTTCATTAAGCAGTATGGAGACT
GCCTTGGTGACATAGCTGCTAGAGACCTCATTTGTGCCCAGAAGTTTAATGGACTGACTGTTCTACCACC
TCTGCTCACAGATGAGATGATAGCTGCATATACATCGGCCCTTGTTAGTGGTACTGCCACTGCTGGTTGG
ACCTTTGGTATAGGTGCTGCTTTACAAGTTCCATTTGCAATGCAAATGGCTTATAGGTTTAATGGTATTG
GAGTCACACAGAATGTTCTCTATGAGAATCAAAAATTGATTGCTAACCAATTTAATAGTGCTATTGGCAA
AATTCAAGACTCACTTTCATCCACGGCAAGTGCACTTGGAAAACTTCAGGATGTTGTTAATCAAAACGCA
CAGGCTTTGAACACGCTTGTCAAACAACTTAGCTCCAATTTTGGTGCAATTTCTAGCGTGTTAAATGATA
TCCTTTCACGCCTTGATAAAGTTGAGGCTGAAGTTCAAATTGATAGGTTGATCACGGGTAGACTTCAAAG
TTTGCAGACATATGTGACACAACAACTAATAAGAGCTGCAGAAATCAGAGCTTCTGCTAATCTCGCTGCA
ACTAAAATGTCAGAGTGTGTACTCGGACAATCTAAAAGAGTTGACTTTTGTGGAAAGGGCTATCATCTTA
TGTCTTTCCCTCAGTCAGCACCTCATGGTGTAGTTTTCTTGCATGTGACATATGTCCCTGCACAAGAAAA
GAACTTCACAACTGCTCCAGCCATTTGTTATGAAGGAAAAGCACACTTTCCACGAGAAGGTGTTTTCGTT
TCAAATGGCACACACTGGTTTGTAACACAAAGGAATTTTTATGAACCACAAATTATTACCACAGACAACA
CATTTGTCTCTGGTAGCTGTGATGTTGTAATTGGAATTGTCAACAACACAGTTTATGATCCTTTGCAACC
TGAACTTGATTCATTTAAGGAGGAGTTAGACAAATATTTTAAAAATCATACATCACCCGATGTAGATTTA
GGTGACATCTCTGGCATTAATGCCTCAGTTGTCAATATTCAAAAAGAAATCGATCGCCTTAATGAGGTTG
CCAAAAATCTAAATGAATCTCTCATTGACCTCCAGGAACTTGGAAAGTATGAGCAGTATATAAAGTGGCC
TTGGTACATTTGGCTCGGCTTTATTGCGGGTCTTATTGCTATAATCATGGTCACAATCATGCTTTGTTGC
ATGACAAGTTGCTGCAGTTGTCTCAAAGGCTGTTGCTCTTGTGGCTCCTGCTGTAAATTTGATGAAGACG
ACTCTGAGCCAGTGCTCAAAGGAGTCAAATTACATTACACATAA
