# Supplementary material for: Natural selection plays a significant role in governing the codon usage bias in the novel SARS-CoV-2 variants of concern (VOC)
Source: PeerJ. 2022 Jun 23;10:e13562. doi: 10.7717/peerj.13562 (PMC9233899; doi:10.7717/peerj.13562)
Supplement: Supplemental Information 2 [file peerj-10-13562-s002.zip › All_sequences_used_in_study/bat_and_pangolin_COVs/MG772934_bat.fasta]

>lcl|MG772934.1_cds_AVP78042.1_2 [protein=spike protein] [protein_id=AVP78042.1] [location=21483..25220] [gbkey=CDS]
ATGTTGTTTTTCTTGTTTCTTCAGTTCGCCTTAGTAAACTCCCAGTGTGATTTGACAGGTAGAACTCCAC
TCAATCCCAATTATACTAATTCTTCACAAAGAGGTGTTTATTACCCTGACACAATTTATAGATCTGACAC
ACTAGTGCTTAGTCAGGGTTATTTTCTTCCATTTTATTCCAATGTTAGCTGGTATTATTCATTAACAACC
AACAATGCTGCCACAAAGAGGACTGACAACCCTATATTAGATTTCAAGGACGGCATATATTTTGCTGCCA
CTGAACACTCAAATATTGTCAGGGGCTGGATCTTTGGAACAACTCTTGACAACACTTCTCAATCTCTCTT
GATAGTTAACAATGCAACGAATGTTATTATCAAGGTTTGTAATTTTGACTTTTGTTACGATCCCTACCTT
AGTGGTTACTATCATAACAACAAAACCTGGAGCATCAGAGAATTTGCTGTCTATTCCTTTTATGCTAATT
GTACTTTTGAGTATGTCTCAAAATCCTTTATGTTGAACATTTCTGGTAATGGTGGTCTGTTCAACACTCT
CAGAGAGTTTGTTTTTAGAAATGTCGATGGGCATTTCAAGATTTACTCAAAATTTACACCAGTAAACTTA
AATCGTGGCTTACCTACTGGTCTTTCAGTACTTCAACCGTTGGTTGAATTACCAGTTAGCATAAATATTA
CTAAATTTAGAACACTCCTCACTATTCATAGAGGAGACCCTATGTCTAATAATGGCTGGACTGCTTTTTC
AGCTGCTTATTTCGTGGGCTATCTTAAACCACGTACCTTTATGCTGAAATATAATGAGAATGGCACCATT
ACTGATGCTGTTGATTGTGCACTTGACCCTCTTTCGGAGACAAAGTGTACGTTAAAATCTCTTAGTGTTC
AAAAGGGTATCTATCAGACTTCTAACTTTCGAGTGCAACCCACTCAGTCTATAGTTAGATTTCCTAATAT
TACCAATGTGTGTCCATTTCACAAGGTTTTTAATGCCACAAGGTTTCCTTCTGTTTACGCGTGGGAAAGA
ACTAAAATTTCTGATTGCATTGCAGACTACACTGTTTTCTACAATTCAACTTCTTTTTCTACTTTCAAAT
GTTATGGTGTTTCACCCTCTAAATTGATTGATTTGTGTTTTACGAGTGTGTATGCTGATACATTTCTCAT
AAGATTTTCAGAGGTCAGACAAGTGGCACCAGGACAGACTGGTGTTATTGCTGACTACAATTATAAATTA
CCTGATGATTTTACAGGTTGTGTCATAGCCTGGAACACAGCAAAACAGGACACAGGTCATTATTTCTATA
GGTCTCATCGCTCTACCAAATTAAAACCATTTGAAAGAGACCTTTCTTCAGATGAGAATGGTGTCCGTAC
ACTTAGTACTTATGACTTTAACCCTAATGTACCGCTTGAATATCAAGCTACAAGGGTTGTTGTCTTGTCA
TTTGAGCTTCTAAATGCACCAGCTACAGTTTGTGGACCAAAATTATCCACACAACTAGTAAAAAATCAGT
GCGTTAATTTCAATTTTAACGGACTCAAGGGCACTGGTGTCTTGACTGATTCTTCTAAGAGGTTTCAGTC
ATTCCAACAATTTGGTAAAGATGCGTCTGACTTTATTGATTCAGTACGTGATCCTCAAACACTTGAGATA
CTTGACATTACACCTTGCTCTTTTGGTGGTGTCAGTGTTATAACACCAGGAACAAACACTTCTTCAGAGG
TGGCTGTTCTTTACCAAGATGTTAACTGCACTGATGTACCAACTACTATACATGCAGACCAATTAACACC
TGCTTGGCGCATTTATGCTATTGGCACTAGTGTGTTTCAAACTCAAGCAGGCTGTCTTATAGGAGCTGAA
CATGTCAATGCTTCTTATGAGTGTGACATCCCAATTGGTGCTGGTATTTGTGCTAGCTACCATACGGCTT
CTATATTACGTAGTACAGGCCAGAAAGCTATTGTGGCTTATACTATGTCCCTTGGTGCTGAGAACTCTAT
TGCTTATGCTAACAATTCTATAGCCATACCTACAAATTTTTCAATCAGTGTCACCACTGAAGTTATGCCT
GTATCAATGGCTAAAACTTCTGTAGATTGCACTATGTATATCTGCGGTGACTCTATAGAGTGTAGCAACT
TGTTGTTACAATATGGCAGTTTTTGCACACAACTAAATCGTGCTTTAAGTGGAATTGCTATTGAACAAGA
CAAGAACACTCAAGAGGTTTTTGCTCAAGTCAAGCAAATCTATAAAACACCACCTATTAAGGATTTTGGT
GGTTTCAATTTTTCACAGATATTACCCGATCCTTCTAAACCCAGCAAGAGGTCGTTTATTGAAGATTTAC
TCTTCAATAAAGTCACTCTTGCTGATGCTGGTTTTATAAAACAGTACGGTGATTGTTTGGGTGATATTTC
TGCTAGAGATTTGATTTGTGCTCAAAAGTTCAATGGACTCACTGTCTTACCACCATTGCTCACAGATGAA
ATGATCGCTGCTTATACAGCTGCATTAATTAGCGGCACTGCCACTGCTGGATGGACCTTTGGTGCTGGTG
CTGCTCTTCAAATACCATTTGCCATGCAAATGGCTTATAGATTTAATGGAATTGGAGTTACTCAGAATGT
TCTCTATGAGAATCAGAAATTAATAGCCAATCAGTTTAATAGTGCTATTGGAAAAATCCAAGAGTCTTTG
ACATCTACAGCTAGTGCACTTGGAAAATTGCAGGATGTTGTTAACCAAAATGCACAAGCTTTAAACACGC
TTGTTAAACAACTTAGTTCCAATTTTGGTGCAATTTCAAGCGTGTTGAATGATATTCTTTCACGCCTTGA
CAAAGTCGAGGCTGAGGTTCAGATTGATAGGTTGATCACAGGTAGACTTCAGAGTTTACAGACGTATGTG
ACTCAACAATTAATCAGAGCTGCAGAAATCAGAGCTTCTGCTAATCTTGCTGCGACTAAAATGTCCGAGT
GTGTACTAGGACAATCTAAAAGAGTTGATTTTTGTGGAAAAGGTTATCACCTAATGTCTTTTCCCCAGTC
AGCGCCTCATGGTGTTGTTTTCTTACATGTGACTTACATTCCTTCGCAAGAAAAGAACTTCACAACAGCT
CCTGCCATTTGTCATGAAGGTAAAGCACACTTCCCACGTGAAGGTGTTTTCGTTTCGAATGGCACACACT
GGTTTGTAACACAAAGGAACTTTTACGAACCCCAAATTATAACCACTGACAATACATTTGTCTCCGGTAA
CTGTGATGTTGTAATTGGAATTATCAATAACACAGTTTATGATCCTTTACAACCAGAACTTGATTCATTT
AAGGAGGAGTTAGATAAATATTTTAAAAATCATACATCACCTGATATTGATCTTGGTGATATTTCTGGCA
TTAATGCTTCTGTTGTCAATATTCAAAAGGAAATTGACCGCCTCAATGAGGTTGCCAGAAATTTAAATGA
ATCACTCATTGATCTCCAAGAACTTGGAAAATATGAGCACTATATCAAATGGCCATGGTATGTTTGGCTC
GGCTTCATTGCTGGACTCATTGCTATAGTCATGGTTACAATCCTGCTTTGTTGCATGACAAGTTGTTGCA
GTTGTCTCAAGGGCTGTTGTTCTTGCGGATTTTGCTGTAAATTTGATGAAGATGACTCTGAGCCTGTGCT
CAAAGGAGTCAAATTACATTACACGTAA
