# Supplementary material for: Natural selection plays a significant role in governing the codon usage bias in the novel SARS-CoV-2 variants of concern (VOC)
Source: PeerJ. 2022 Jun 23;10:e13562. doi: 10.7717/peerj.13562 (PMC9233899; doi:10.7717/peerj.13562)
Supplement: Supplemental Information 2 [file peerj-10-13562-s002.zip › All_sequences_used_in_study/bat_and_pangolin_COVs/MG772933_bat.fasta]

>lcl|MG772933.1_cds_AVP78031.1_2 [protein=spike protein] [protein_id=AVP78031.1] [location=21549..25289] [gbkey=CDS]
ATGTTGTTTTTCTTGTTTCTTCAGTTCGCCTTAGTAAACTCCCAGTGTGTTAACTTGACAGGCAGAACCC
CACTCAATCCCAATTATACTAATTCTTCACAAAGAGGTGTTTATTACCCTGACACAATTTATAGATCAGA
CACACTTGTGCTCAGCCAGGGTTATTTTCTTCCATTTTATTCTAATGTTAGCTGGTATTACTCATTAACA
ACCAACAATGCTGCCACAAAGAGGACTGATAATCCTATATTAGATTTCAAGGACGGCATATACTTTGCTG
CCACTGAACACTCAAATATTATCAGGGGCTGGATCTTTGGAACAACTCTTGACAACACTTCTCAATCTCT
CTTGATAGTTAACAACGCAACGAATGTTATTATCAAGGTTTGTAATTTTGATTTTTGTTATGATCCCTAC
CTTAGTGGTTACTATCATAACAACAAAACATGGAGCATCAGAGAATTTGCTGTCTATTCTTCTTATGCTA
ATTGTACTTTTGAGTATGTTTCGAAATCCTTTATGTTGAACATTTCTGGTAATGGTGGTCTGTTCAACAC
TCTTAGAGAGTTTGTTTTCAGAAATGTCGATGGGCATTTCAAGATTTACTCAAAGTTTACACCAGTAAAT
TTAAATCGTGGCTTGCCTACTGGTCTCTCAGTGCTTCAGCCATTGGTTGAATTACCAGTTAGCATAAATA
TTACTAAATTCAGAACACTCCTCACTATTCATAGAGGAGACCCTATGCCTAATAACGGCTGGACTGCTTT
TTCAGCTGCTTATTTCGTGGGCTATCTTAAACCACGTACCTTTATGCTGAAATATAATGAGAATGGCACC
ATTACTGATGCTGTTGATTGTGCACTTGACCCTCTTTCGGAGACAAAGTGTACGTTAAAATCTCTTACTG
TCCAAAAGGGCATCTATCAGACTTCTAACTTCCGAGTGCAACCCACTCAGTCTGTAGTTAGATTTCCTAA
TATTACCAATGTGTGTCCATTTCACAAGGTTTTTAATGCCACGAGGTTTCCTTCCGTCTATGCGTGGGAA
AGAACTAAAATTTCTGATTGCATTGCAGATTACACTGTTTTCTACAATTCAACTTCTTTTTCTACTTTTA
AATGTTATGGTGTTTCACCTTCTAAATTGATTGATTTGTGCTTTACGAGTGTGTATGCTGATACATTTCT
CATAAGATTCTCAGAAGTCAGACAGGTGGCACCAGGACAAACTGGTGTCATTGCTGACTATAATTATAAA
TTACCTGATGATTTTACAGGTTGTGTCATAGCTTGGAACACTGCCAAACAGGATGTAGGTAATTATTTCT
ACAGGTCTCATCGTTCTACCAAATTGAAACCATTTGAAAGAGATCTTTCCTCAGACGAGAATGGTGTCCG
TACACTTAGTACTTATGACTTCAACCCTAATGTACCACTTGAATACCAAGCTACAAGGGTTGTTGTTTTG
TCATTTGAGCTTCTAAATGCACCAGCTACAGTTTGTGGACCAAAACTATCCACACAACTAGTAAAAAATC
AGTGCGTTAATTTCAACTTTAACGGACTCAAGGGCACTGGTGTCTTGACTGATTCTTCCAAGAGGTTTCA
GTCATTCCAACAATTTGGTAAAGATGCGTCTGACTTTATTGATTCAGTACGTGATCCTCAAACACTTGAG
ATACTTGACATTACACCTTGCTCTTTTGGTGGTGTCAGTGTTATAACACCAGGAACAAACACTTCTTTAG
AGGTGGCTGTTCTTTACCAAGATGTTAACTGCACTGATGTACCAACTACTATACATGCAGACCAACTAAC
ACCTGCTTGGCGTATTTATGCTACTGGCACTAATGTGTTTCAAACTCAAGCAGGCTGTCTTATAGGAGCT
GAACATGTCAATGCTTCTTATGAGTGTGACATCCCAATTGGTGCTGGTATTTGTGCTAGCTACCATACGG
CTTCTATATTACGCAGTACAAGCCAGAAAGCTATTGTGGCTTATACTATGTCCCTTGGTGCTGAGAACTC
TATCGCTTATGCTAACAATTCTATAGCCATACCTACAAATTTTTCAATTAGTGTTACCACTGAAGTTATG
CCTGTATCAATGGCTAAAACTTCTGTAGATTGTACTATGTATATCTGTGGTGACTCTATAGAGTGTAGCA
ACTTGTTGTTACAATATGGCAGTTTTTGCACACAACTAAATCGTGCTTTAAGTGGGATTGCTATTGAGCA
AGACAAGAACACCCAAGAGGTTTTTGCTCAAGTTAAGCAAATCTATAAAACACCACCTATTAAGGATTTT
GGTGGTTTTAATTTTTCACAGATACTACCTGACCCATCTAAACCCAGCAAGAGGTCGTTTATTGAAGACT
TACTCTTCAATAAAGTCACTCTTGCTGATGCCGGTTTTATCAAACAGTACGGTGATTGTTTGGGTGGTAT
TTCTGCTAGAGATTTGATTTGTGCTCAAAAGTTCAATGGACTTACTGTCTTACCACCATTGCTCACAGAT
GAAATGATCGCTGCTTATACAGCTGCATTAATTAGCGGCACTGCCACTGCTGGATGGACCTTTGGTGCTG
GTGCTGCTCTTCAAATACCATTTGCCATGCAAATGGCTTATAGGTTTAATGGAATTGGAGTTACTCAGAA
TGTTCTCTATGAGAATCAGAAATTAATAGCCAATCAGTTTAATAGTGCTATTGGAAAAATCCAAGAGTCT
TTGACATCTACAGCTAGTGCACTTGGAAAATTGCAGGATGTTGTTAACCAAAATGCACAAGCTTTAAACA
CGCTTGTTAAACAACTTAGTTCCAATTTTGGTGCAATTTCAAGCGTGTTGAATGACATTCTTTCACGCCT
TGACAAAGTCGAGGCTGAGGTTCAGATTGATAGGTTGATCACAGGTAGACTTCAGAGTTTACAGACGTAT
GTGACTCAACAATTAATCAGAGCTGCAGAAATCAGAGCTTCTGCTAATCTTGCTGCGACTAAAATGTCCG
AGTGTGTACTAGGACAATCTAAAAGAGTTGATTTTTGTGGAAAAGGTTATCACCTAATGTCTTTTCCCCA
GTCAGCGCCTCATGGTGTTGTCTTCTTACATGTGACTTACATTCCTTCGCAAGAAAAGAACTTCACAACA
GCTCCTGCCATTTGCCATGAAGGTAAAGCACACTTCCCACGTGAAGGTGTTTTCGTTTCGAATGGCACAC
ACTGGTTTGTAACACAAAGGAACTTTTATGAACCTAAAATTATAACCACTGACAATACATTTGTCTCTGG
TAACTGTGATGTTGTAATTGGAATTATCAACAACACAGTTTATGATCCTTTACAACCAGAACTTGATTCA
TTTAAGGAGGAGTTAGATAAATATTTTAAAAATCATACATCACCTGATATTGATCTTGGTGATATTTCTG
GCATTAATGCTTCTGTTGTCAATATTCAAAAGGAAATTGACCGCCTCAATGAGGTTGCCAGAAATTTAAA
TGAATCACTCATTGATCTCCAAGAACTTGGAAAATATGAGCAATATATCAAATGGCCATGGTATGTTTGG
CTCGGCTTCATTGCTGGACTCATTGCTATAGTCATGGTTACAATCCTGCTTTGTTGCATGACAAGTTGTT
GCAGTTGTCTCAAGGGCTGTTGTTCTTGCGGATCTTGCTGTAAATTTGATGAAGACGACTCTGAGCCTGT
GCTCAAAGGAGTCAAATTACATTACACATAA
