# Supplementary material for: Natural selection plays a significant role in governing the codon usage bias in the novel SARS-CoV-2 variants of concern (VOC)
Source: PeerJ. 2022 Jun 23;10:e13562. doi: 10.7717/peerj.13562 (PMC9233899; doi:10.7717/peerj.13562)
Supplement: Supplemental Information 2 [file peerj-10-13562-s002.zip › All_sequences_used_in_study/bat_and_pangolin_COVs/MT040334_pangolin.fasta]

>lcl|MT040334.1_cds_QIA48623.1_2 [protein=spike protein] [protein_id=QIA48623.1] [location=21540..25337] [gbkey=CDS]
ATGTTTGTTTTTCTTTTTGTCTTGCCTTTGGTTTCCAGTCAATGTGTCAATTTGACCACAAGAACTGGAA
TACAGCCAGGTTATACCAATTCATCTACTAGAGGTGTCTATTATCCAGACAAAGTTTTTAGGTCTTCAAT
TTTACATCTTACACAAGACCTTTTCTTACCTTTCTTTTCTAATGTTACTTGGTTTAACACCATAAATTAT
CAAGGAGGCTTTAAGAAGTTTGACAATCCTGTTTTACCATTTAATGATGGTGTTTACTTTGCCTCCACGG
AAAAGTCCAATATTATACGCGGTTGGATTTTTGGAACAACACTTGATGCCAGAACTCAATCTCTTCTAAT
AGTTAACAACGCAACCAATGTTGTTATCAAAGTATGTGAGTTTCAGTTTTGCACTGATCCATTTTTAGGT
GTTTACTATCATAACAACAATAAAACATGGGTTGAAAATGAGTTTAGAGTTTATTCAAGTGCCAACAATT
GCACTTTCGAATACATTTCTCAACCTTTTCTTATGGACCTTGAAGGAAAGCAAGGTAATTTTAAGAACCT
TAGAGAGTTTGTGTTTAAAAATGTTGATGGTTATTTCAAGATTTACTCTAAACACACACCTATTGATTTA
GTGCGCGACCTCCCCAGAGGTTTTGCTGCATTGGAACCACTGGTGGACCTCCCTATAGGTATTAATATTA
CCAGATTCCAAACATTGCTTGCTTTACATAGAAGTTATCTTACACCTGGTAAGCTAGAAAGTGGCTGGAC
AACTGGAGCTGCTGCTTACTATGTAGGTTACCTACAACAGAGGACTTTTCTCTTAAGTTACAATCAAAAT
GGAACCATTACAGATGCTGTTGATTGTTCACTAGACCCTCTTTCAGAGACAAAGTGCACATTAAAATCCC
TAACAGTTGAAAAAGGAATTTACCAGACTTCTAACTTCAGAGTTCAACCAACAATCAGTATAGTTAGATT
TCCTAATATTACAAACTTATGTCCATTTGGAGAAGTGTTTAACGCATCCAAATTTGCATCAGTTTATGCT
TGGAACAGGAAGAGAATTAGCAATTGTGTTGCTGATTACTCTGTACTTTATAACTCTACATCATTTTCCA
CTTTTAAATGTTATGGAGTTTCACCTACAAAACTCAATGACCTTTGCTTCACCAATGTGTATGCAGACTC
ATTTGTTGTTAAAGGTGACGAGGTTAGACAAATAGCACCCGGACAAACTGGTGTTATTGCTGATTATAAC
TATAAGCTGCCAGATGATTTTACTGGTTGTGTTATTGCTTGGAACTCAGTTAAGCAAGATGCTTTGACTG
GTGGTAATTATTTGTATAGATTATTTAGAAAGTCTAAGCTTAAACCATTTGAGAGAGATATTTCCACTGA
AATATACCAAGCCGGCAGCACACCCTGTAACGGTCAAGTTGGTCTAAATTGTTATTATCCTCTTGAAAGG
TATGGTTTTCACCCAACTACAGGTGTTAACTACCAACCTTTTAGAGTGGTTGTTTTATCATTTGAGTTAC
TTAATGGACCAGCTACTGTTTGTGGACCCAAATTGTCTACAACACTAGTTAAAGACAAATGTGTCAATTT
CAACTTTAACGGTTTAACTGGCACAGGTGTTCTTACAACATCTAAGAAACAGTTTCTGCCTTTTCAACAA
TTTGGTAGAGACATCTCTGACACTACTGATGCTGTCCGTGACCCACAGACACTTGAAATACTTGACATTA
CCCCTTGCTCTTTTGGAGGAGTTAGTGTGATAACACCAGGTACAAACACTTCTAATCAAGTGGCTGTACT
TTACCAAGATGTTAACTGTACTGAAGTGCCTATGGCCATTCATGCAGAACAACTTACACCTGCCTGGCGT
GTTTACTCTGCAGGAGCAAATGTGTTTCAAACAAGAGCAGGCTGTTTAGTAGGTGCTGAGCATGTCAACA
ATTCTTATGAATGTGACATTCCAGTCGGTGCTGGCATATGTGCAAGTTACCATTCCATGTCATCATTGCG
TAGTGTCAACCAGCGTTCAATCATTGCTTACACTATGTCTTTAGGTGCAGAAAATTCAGTTGCTTATTCT
AATAATTCAATTGCCATACCTACTAATTTTACAATAAGTGTTACCACAGAAATTCTACCAGTGTCAATGA
CTAAGACTTCTGTAGATTGTACTATGTACATCTGTGGAGATTCAATTGAGTGTAGTAATTTATTGCTACA
ATATGGCAGTTTTTGCACACAATTAAACCGTGCTTTGACTGGGATTGCTGTTGAACAAGACAAAAACACA
CAAGAAGTTTTTGCCCAGGTTAAACAAATCTACAAAACACCACCTATTAAAGATTTTGGTGGCTTTAACT
TTTCACAAATATTGCCAGATCCATCAAAACCAAGCAAGAGGTCATTTATTGAGGATTTACTCTTCAACAA
AGTGACACTTGCTGATGCTGGCTTCATCAAACAATATGGTGATTGCCTTGGTGATATTGCTGCTAGAGAT
CTCATCTGTGCACAAAAGTTCAATGGACTCACGGTTCTACCGCCTTTGCTCACAGATGAAATGATTGCTC
AATACACTTCTGCACTACTTGCTGGAACAATCACCTCAGGTTGGACCTTTGGTGCAGGAGCTGCTTTACA
AATACCCTTTGCAATGCAAATGGCTTACAGGTTTAATGGCATTGGAGTCACTCAGAATGTTCTATATGAG
AATCAGAAATTAATTGCCAATCAGTTCAACAGTGCTATTGGCAAAATACAGGATTCACTTTCATCTACGG
CTAGTGCACTTGGTAAACTTCAAGACGTCGTAAATCAAAATGCACAGGCTTTAAACACACTTGTCAAACA
ACTTAGTTCCAATTTTGGAGCTATTTCGAGTGTGCTTAATGATATTCTTTCACGTCTTGACAAAGTTGAG
GCTGAAGTGCAAATTGATAGGTTAATCACAGGAAGACTACAGAGTCTTCAAACTTATGTGACACAACAAT
TAATCAGAGCAGCAGAAATCAGAGCTTCTGCTAATCTTGCTGCAACAAAAATGTCTGAGTGCGTACTCGG
ACAATCTAAAAGAGTTGATTTTTGTGGAAAAGGCTACCATTTAATGTCTTTCCCTCAATCAGCACCGCAT
GGTGTTGTTTTCTTGCATGTTACTTATGTACCTGCACAAGAAAAGAACTTTACTACTGCTCCTGCTATTT
GTCATGAAGGAAAAGCACACTTCCCTCGTGAAGGTGTCTTCGTTTCAAATGGCACTCATTGGTTTATTAC
ACAAAGGAATTTTTATGAACCTCAAATTATTACCACTGACAACACATTCGTCTCTGGTAGCTGTGATGTT
GTAATTGGAATAGTCAACAACACAGTTTATGATCCTTTGCAACCCGAGCTTGACTCATTTAAGGAGGAGT
TAGACAAATACTTCAAAAATCACACATCACCAGATGTTGATCTTGGCGACATATCTGGCATAAATGCTTC
GGTCGTCAACATACAAAAAGAAATTGACCGCCTCAATGAGGTTGCCAAAAATTTGAATGAATCACTCATT
GACCTACAAGAGCTTGGAAAATATGAGCAATACATCAAATGGCCTTGGTACATTTGGCTTGGTTTTATAG
CTGGGCTAATTGCTATCATTATGGTCACAATCATGCTATGTTGTATGACTAGTTGCTGTAGTTGCCTCAA
GGGTTGTTGCTCTTGCGGTTCCTGCTGCAAATTTGATGAAGACGATTCAGAACCTGTTCTGAAAGGAGTC
AAATTACATTACACATAA
