# Supplementary material for: Natural selection plays a significant role in governing the codon usage bias in the novel SARS-CoV-2 variants of concern (VOC)
Source: PeerJ. 2022 Jun 23;10:e13562. doi: 10.7717/peerj.13562 (PMC9233899; doi:10.7717/peerj.13562)
Supplement: Supplemental Information 2 [file peerj-10-13562-s002.zip › All_sequences_used_in_study/bat_and_pangolin_COVs/MT040333_pangolin.fasta]

>lcl|MT040333.1_cds_QIA48614.1_2 [protein=spike protein] [protein_id=QIA48614.1] [location=21540..25343] [gbkey=CDS]
ATGTTTGTTTTTCTTTTTGTCTTGCCTTTGGTTTCCAGTCAATGTGTCAATTTGACCACAAGAACTGGAA
TACCGCCAGGTTATACCAATTCATCTACTAGAGGTGTCTATTATCCAGACAAAGTTTTTAGGTCTTCAAT
TTTACATCTTACACAAGACCTTTTCTTACCTTTCTTTTCTAATGTTACTTGGTTTAACACCATAAATTAT
CAAGGAGGCTTTAAGAAGTTTGACAATCCTGTTTTACCATTTAATGATGGTGTTTACTTTGCCTCCACGG
AAAAGTCCAATATTATACGCGGTTGGATTTTTGGAACAACACTTGATGCCAGAACTCAATCTCTTCTAAT
AGTTAACAACGCAACCAATGTTGTTATCAAAGTATGTGAGTTTCAGTTTTGCACTGATCCATTTTTAGGT
GTTTACTATCATAACAACAATAAAACATGGGTTGAAAATGAGTTTAGAGTTTATTCAAGTGCCAACAATT
GCACTTTCGAATACATTTCTCAACCTTTTCTTATGGACCTTGAAGGAAAGCAAGGTAATTTTAAGAACCT
TAGAGAGTTTGTGTTTAAAAATGTTGATGGTTATTTCAAGATTTACTCTAAACACACACCTATTGATTTA
GTGCGCGACCTCCCCAGAGGTTTTGCTGCATTGGAACCACTGGTGGACCTCCCTATAGGTATTAATATTA
CCAGATTCCAAACATTGCTTGCTTTACATAGAAGTTATCTTACACCTGGTAATCTAGAAAGTGGCTGGAC
AACTGGAGCTGCTGCTTACTATGTAGGTTACCTACAACAGAGGACTTTTCTCTTAAGTTACAATCAAAAT
GGAACCATTACAGATGCTGTTGATTGTTCACTAGACCCTCTTTCAGAGACAAAGTGCACATTAAAATCCC
TAACAGTTGAAAAAGGAATTTACCAGACTTCTAACTTCAGAGTTCAACCAACAATCAGTATAGTTAGATT
TCCTAATATTACAAACTTATGTCCATTTGGAGAAGTGTTTAACGCATCCAAATTTGCATCAGTTTATGCT
TGGAACAGGAAGAGAATTAGCAATTGTGTTGCTGATTACTCTGTACTTTATAACTCTACATCATTTTCCA
CTTTTAAATGTTATGGAGTTTCACCTACAAAACTCAATGACCTTTGCTTCACCAATGTGTATGCAGACTC
ATTTGTTGTTAAAGGTGACGAGGTTAGACAAATAGCACCCGGACAAACTGGTGTTATTGCTGATTATAAC
TATAAGCTGCCAGATGATTTTACTGGTTGTGTTATTGCTTGGAACTCAGTTAAGCAAGATGCTTTGACTG
GTGGTAATTATGGTTATTTGTATAGATTATTTAGAAAGTCTAAGCTTAAACCATTTGAGAGAGATATTTC
CACTGAAATATACCAAGCCGGCAGCACACCCTGTAACGGTCAAGTTGGTCTAAATTGTTATTATCCTCTT
GAAAGGTATGGTTTTCACCCAACTACAGGTGTTAACTACCAACCTTTTAGAGTGGTTGTTTTATCATTTG
AGTTACTTAATGGACCAGCTACTGTTTGTGGACCCAAATTGTCTACAACACTAGTTAAAGACAAATGTGT
CAATTTCAACTTTAACGGTTTAACTGGCACAGGTGTTCTTACAACATCTAAGAAACAGTTTCTGCCTTTT
CAACAATTTGGTAGAGACATCTCTGACACTACTGATGCTGTCCGTGACCCACAGACACTTGAAATACTTG
ACATTACCCCTTGCTCTTTTGGAGGAGTTAGTGTGATAACACCAGGTACAAACACTTCTAATCAAGTGGC
TGTACTTTACCAAGATGTTAACTGTACTGAAGTGCCTATGGCCATTCATGCAGAACAACTTACACCTGCC
TGGCGTGTTTACTCTGCAGGAGCAAATGTGTTTCAAACAAGAGCAGGCTGTTTAGTAGGTGCTGAGCATG
TCAACAATTCTTATGAATGTGACATTCCAGTCGGTGCTGGCATATGTGCAAGTTACCATTCCATGTCATC
ATTGCGTAGTGTCAACCAGCGTTCAATCATTGCTTACACTATGTCTTTAGGTGCAGAAAATTCAGTTGCT
TATTCTAATAATTCAATTGCCATACCTACTAATTTTACAATAAGTGTTACCACAGAAATTCTACCAGTGT
CAATGACTAAGACTTCTGTAGATTGTACTATGTACATCTGTGGAGATTCAATTGAGTGTAGTAATTTATT
GCTACAATATGGCAGTTTTTGCACACAATTAAACCGTGCTTTGACTGGGATTGCTGTTGAACAAGACAAA
AACACACAAGAAGTTTTTGCCCAGGTTAAACAAATCTACAAAACACCACCTATTAAAGATTTTGGTGGCT
TTAACTTTTCACAAATATTGCCAGATCCATCAAAACCAAGCAAGAGGTCATTTATTGAGGATTTACTCTT
CAACAAAGTGACACTTGCTGATGCTGGCTTCATCAAACAATATGGTGATTGCCTTGGTGATATTGCTGCT
AGAGATCTCATCTGTGCACAAAAGTTCAATGGACTCACGGTTCTACCGCCTTTGCTCACAGATGAAATGA
TTGCTCAATACACTTCTGCACTACTTGCTGGAACAATCACCTCAGGTTGGACCTTTGGTGCAGGAGCTGC
TTTACAAATACCCTTTGCAATGCAAATGGCTTACAGGTTTAATGGCATTGGAGTCACTCAGAATGTTCTA
TATGAGAATCAGAAATTAATTGCCAATCAGTTCAACAGTGCTATTGGCAAAATACAGGATTCACTTTCAT
CTACGGCTAGTGCACTTGGTAAACTTCAAGACGTCGTAAATCAAAATGCACAGGCTTTAAACACACTTGT
CAAACAACTTAGTTCCAATTTTGGAGCTATTTCGAGTGTGCTTAATGATATTCTTTCACGTCTTGACAAA
GTTGAGGCTGAAGTGCAAATTGATAGGTTAATCACAGGAAGACTACAGAGTCTTCAAACTTATGTGACAC
AACAATTAATCAGAGCAGCAGAAATCAGAGCTTCTGCTAATCTTGCTGCAACAAAAATGTCTGAGTGCGT
ACTCGGACAATCTAAAAGAGTTGATTTTTGTGGAAAAGGCTACCATTTAATGTCTTTCCCTCAATCAGCA
CCGCATGGTGTTGTTTTCTTGCATGTTACTTATGTACCTGCACAAGAAAAGAACTTTACTACTGCTCCTG
CTATTTGTCATGAAGGAAAAGCACACTTCCCTCGTGAAGGTGTCTTCGTTTCAAATGGCACTCATTGGTT
TATTACACAAAGGAATTTTTATGAACCTCAAATTATTACCACTGACAACACATTCGTCTCTGGTAGCTGT
GATGTTGTAATTGGAATAGTCAACAACACAGTTTATGATCCTTTGCAACCCGAGCTTGACTCATTTAAGG
AGGAGTTAGACAAATACTTCAAAAATCACACATCACCAGATGTTGATCTTGGCGACATATCTGGCATAAA
TGCTTCGGTCGTCAACATACAAAAAGAAATTGACCGCCTCAATGAGGTTGCCAAAAATTTGAATGAATCA
CCCATTGACCTACAAGAGCTTGGAAAATATGAGCAATACATCAAATGGCCTTGGTACATTTGGCTTGGTT
TTATAGCTGGGCTAATTGCTATCATTATGGTCACAATCATGCTATGTTGTATGACTAGTTGCTGTAGTTG
CCTCAAGGGTTGTTGCTCTTGCGGTTCCTGCTGCAAATTTGATGAAGACGATTCAGAACCTGTTCTGAAA
GGAGTCAAATTACATTACACATAA
