# Supplementary material for: Natural selection plays a significant role in governing the codon usage bias in the novel SARS-CoV-2 variants of concern (VOC)
Source: PeerJ. 2022 Jun 23;10:e13562. doi: 10.7717/peerj.13562 (PMC9233899; doi:10.7717/peerj.13562)
Supplement: Supplemental Information 2 [file peerj-10-13562-s002.zip › All_sequences_used_in_study/bat_and_pangolin_COVs/MT121216_pangolins.fasta]

>lcl|MT121216.1_cds_QIG55945.1_2 [gene=S] [protein=surface glycoprotein] [protein_id=QIG55945.1] [location=21421..25218] [gbkey=CDS]
ATGTTGTTTTTCTTCTTTTTACACTTTGCCTTAGTAAATTCACAATGTGTTAATTTAACAGGTAGAGCTG
CTATCCAGCCTTCATTCACCAATTCCTCTCAAAGAGGTGTTTATTATCCTGACACCATATTTAGATCAAA
CACACTTGTGTTGAGTCAGGGTTACTTTTTACCTTTTTATTCTAATGTTAGCTGGTATTATGCATTGACA
AAAACTAACAGTGCTGAAAAGAGAGTTGATAACCCTGTTTTGGATTTCAAAGACGGTATTTACTTTGCTG
CAACTGAAAAATCTAACATTGTCAGAGGTTGGATCTTTGGAACGACTCTTGACAACACATCACAGTCACT
TTTGATAGTTAACAACGCAACTAATGTTATCATCAAAGTTTGTAATTTCCAGTTTTGTTATGACCCTTAC
CTTAGTGGTTATTATCATAACAATAAAACGTGGAGCACGAGAGAGTTTGCTGTTTATTCCTCTTATGCCA
ATTGCACTTTTGAGTATGTGTCTAAGTCTTTTATGCTAGATATAGCTGGCAAAAGTGGCTTATTTGACAC
ATTAAGAGAGTTTGTTTTCCGAAATGTCGACGGATATTTCAAGATTTACTCAAAATACACACCTGTTAAT
GTAAATAGTAATTTACCTATAGGTTTTTCAGCACTTGAACCTCTTGTTGAAATTCCAGCTGGCATAAATA
TTACTAAATTTAGAACACTCCTCACTATACATAGAGGAGACCCCATGCCTAATAATGGCTGGACAGTCTT
TTCAGCTGCTTATTACGTGGGCTATTTAGCTCCACGTACATTTATGTTAAATTATAATGAAAATGGTACA
ATAACAGATGCTGTTGATTGTGCCCTAGATCCTCTATCTGAGGCTAAATGCACATTAAAATCCTTAACTG
TTGAAAAAGGAATCTATCAGACTTCTAACTTTAGAGTTCAACCAACTGAATCTATAGTTAGGTTTCCAAA
TATTACAAACTTATGCCCTTTTGGTGAAGTTTTCAATGCAACCACTTTTGCATCTGTTTATGCTTGGAAT
AGAAAGAGAATCAGTAACTGTGTTGCTGATTACTCTGTTCTTTACAACTCCACTTCTTTCTCAACATTCA
AATGTTATGGAGTTTCACCAACCAAACTAAATGATCTCTGCTTTACTAACGTTTATGCAGACTCATTTGT
AGTTAGAGGTGATGAAGTCAGACAAATTGCTCCAGGACAAACAGGAAGAATTGCTGACTATAATTATAAA
CTCCCTGATGATTTCACAGGTTGTGTAATAGCTTGGAATTCTAACAACCTTGATTCTAAGGTTGGTGGTA
ATTATAACTACCTTTATAGATTGTTTAGAAAGTCCAACCTCAAACCTTTTGAACGAGACATTTCTACAGA
AATATACCAAGCTGGTAGTACACCCTGCAATGGGGTTGAAGGTTTTAACTGTTACTTTCCTCTACAATCT
TATGGTTTCCACCCTACTAATGGTGTTGGTTACCAACCTTATAGAGTAGTAGTATTGTCATTTGAACTTT
TAAAAGCACCTGCTACTGTTTGTGGACCTAAACAGTCCACTAACCTAGTTAAAAACAAATGTGTCAACTT
CAATTTTAATGGTCTAACAGGCACAGGTGTTCTTACAGAGTCTAGCAAAAAGTTTTTGCCTTTCCAACAA
TTTGGCAGAGATATTGCCGACACTACTGATGCTGTCCGTGATCCACAGACACTTGAAATTCTTGATATCA
CACCGTGTTCTTTTGGTGGTGTCAGTGTTATAACACCAGGAACAAACACTTCTAACCAAGTGGCTGTTCT
TTATCAGGATGTTAACTGCACTGAAGTCCCTGTTGCTATTCATGCAGATCAATTAACACCAACCTGGCGT
GTTTACTCTACAGGTTCAAATGTTTTTCAAACGCGTGCAGGCTGTTTAATAGGGGCTGAACATGTTAACA
ACACTTACGAGTGTGACATACCAATTGGTGCAGGAATATGTGCCAGTTATCAGACTCAAACTAATTCACG
TAGTGTTTCAAGTCAAGCTATTATTGCCTACACTATGTCACTTGGTGCAGAAAATTCAGTTGCTTATGCT
AATAACTCTATTGCCATACCTACAAATTTTACTATTAGTGTGACCACTGAAATTCTACCAGTGTCTATGA
CAAAGACATCAGTAGATTGTACAATGTACATTTGTGGTGACTCAATAGAGTGCAGCAACCTTTTGCTCCA
ATATGGTAGTTTTTGCACACAACTTAATCGTGCTTTAACTGGAATTGCTGTTGAACAAGACAAAAACACA
CAGGAAGTTTTTGCACAAGTTAAACAAATTTACAAGACACCACCAATAAAGGATTTTGGTGGTTTCAACT
TTTCTCAAATATTACCAGATCCATCAAAACCAAGCAAGAGGTCATTTATTGAAGATTTACTCTTCAACAA
AGTGACACTTGCTGATGCTGGCTTCATCAAACAATATGGTGATTGCCTTGGTGATATTGCCGCTAGAGAT
CTTATTTGTGCACAAAAGTTTAATGGCCTTACTGTTCTGCCACCTTTGCTCACAGATGAAATGATTGCTC
AATACACCTCTGCACTACTTGCAGGGACAATCACATCAGGTTGGACCTTTGGTGCTGGTGCAGCATTACA
GATACCATTTGCTATGCAAATGGCTTACAGGTTTAATGGTATTGGAGTTACACAAAATGTTCTCTACGAG
AACCAAAAACTAATTGCAAACCAATTCAACAGTGCAATTGGCAAAATTCAAGATTCACTTTCATCTACTG
CAAGTGCACTTGGAAAACTTCAAGATGTTGTCAACCAAAATGCACAGGCTTTAAACACACTTGTTAAACA
ACTCAGCTCTAATTTTGGAGCCATTTCGAGTGTGTTAAATGACATTCTTTCACGTCTTGACAAAGTTGAG
GCTGAAGTCCAAATTGACAGGTTGATCACTGGCAGATTACAAAGTTTGCAGACATACGTGACTCAACAAC
TAATTAGAGCCGCAGAAATTAGAGCTTCTGCTAATCTTGCCGCAACTAAGATGTCTGAATGTGTTCTTGG
ACAATCTAAAAGAGTTGACTTTTGTGGTAAAGGCTACCACCTTATGTCTTTTCCGCAGTCAGCACCTCAT
GGTGTAGTCTTTTTGCATGTGACTTATGTTCCATCTCAAGAAAAGAATTTTACTACTACCCCTGCCATTT
GTCATGAAGGAAAAGCACACTTTCCTCGTGAAGGTGTTTTCGTTTCAAACGGCACGCACTGGTTTGTAAC
ACAAAGGAATTTCTATGAACCACAAATTATTACCACGGACAATACTTTTGTCTCTGGTAGCTGTGATGTT
GTGATTGGAATTGTCAACAACACAGTTTATGATCCTTTGCAACCAGAACTTGATTCATTCAAGGAGGAGT
TGGACAAATATTTTAAAAATCATACATCACCAGATGTTGATTTAGGTGACATTTCTGGCATCAACGCTTC
AGTTGTCAACATTCAGAAAGAAATTGACCGCCTCAACGAGGTTGCCAAAAATCTAAATGAATCTCTCATC
GACCTCCAAGAACTTGGAAAGTATGAGCAGTATATAAAATGGCCATGGTATATTTGGCTAGGATTTATTG
CAGGCTTGATAGCTATAATCATGGTTACAATCATGTTATGCTGTATGACCAGTTGCTGCAGTTGTCTCAA
GGGCTGTTGTTCTTGTGGCTCCTGCTGTAAATTTGATGAAGACGACTCTGAGCCAGTACTCAAAGGAGTC
AAATTACATTACACATAA
