# Supplementary material for: Natural selection plays a significant role in governing the codon usage bias in the novel SARS-CoV-2 variants of concern (VOC)
Source: PeerJ. 2022 Jun 23;10:e13562. doi: 10.7717/peerj.13562 (PMC9233899; doi:10.7717/peerj.13562)
Supplement: Supplemental Information 2 [file peerj-10-13562-s002.zip › All_sequences_used_in_study/bat_and_pangolin_COVs/MT072864_pangolins.fasta]

>lcl|MT072864.1_cds_QIQ54048.1_3 [gene=S] [protein=spike protein] [protein_id=QIQ54048.1] [location=21522..25331] [gbkey=CDS]
ATGTTTGTTTTTCTTTTTGTCTTGCCTTTGGTTTCCAGTCAATGTGTCAATTTGACCACAAGAACTGGAA
TACCGCCAGGTTATACCAATTCATCTACTAGAGGTGTCTATTATCCAGACAAAGTTTTTAGGTCTTCAAT
TTTACATCTTACACAAGACCTTTTCTTACCTTTCTTTTCTAATGTTACTTGGTTTAACACCATACATCTA
AATTATCAAGGAGGCTTTAAGAAGTTTGACAATCCTGTTTTACCATTNAATGATGGTGTTTACTTTGCCT
CCACGGAAAAGTCCAATATTATACGCGGTTGGATTTTTGGAACAACACTTGATGCCAGAACTCAATCTCT
TCTAATAGTTAACAACGCAACCAATGTTGTTATCAAAGTATGTGAGTTTCAGTTTTGCACTGATCCATTT
TTAGGTGTTTACTATCATAACAACAATAAAACATGGGTTGAAAATGAGTTTAGAGTTTATTCAAGTGCCA
ACAATTGCACTTTCGAATACATTTCTCAACCTTTTCTTATGGACCTTGAAGGAAAGCAAGGTAATTTTAA
GAACCTTAGAGAGTTTGTGTTTAAAAATGTTGATGGTTATTTCAAGATTTACTCTAAACACACACCTATT
GATTTAGTGCGCGACCTCCCCAGAGGTTTTGCTGCATTGGAACCACTGGTGGACCTCCCTATAGGTATTA
ATATTACCAGATTCCAAACATTGCTTGCTTTACATAGAAGTTATCTTACACCTGGTAAGCTAGAAAGTGG
CTGGACAACTGGAGCTGCTGCTTACTATGTAGGTTACCTACAACAGAGGACTTTTCTCTTAAGTTACAAT
CAAAATGGAACCATTACAGATGCTGTTGATTGTTCACTAGACCCTCTTTCAGAGACAAAGTGCACATTAA
AATCCCTAACAGTTGAAAAAGGAATTTACCAGACTTCTAACTTCAGAGTTCAACCAACAATCAGTATAGT
TAGATTTCCTAATATTACAAACTTATGTCCATTTGGAGAAGTGTTTAACGCATCCAAATTTGCATCAGTT
TATGCTTGGAACAGGAAGAGAATTAGCAATTGTGTTGCTGATTACTCTGTACTTTATAACTCTACATCAT
TTTCCACTTTTAAATGTTATGGAGTTTCACCTACAAAACTCAATGACCTTTGCTTCACCAATGTGTATGC
AGACTCATTTGTTGTTAAAGGTGACGAGGTTAGACAAATAGCACCCGGACAAACTGGTGTTATTGCTGAT
TATAACTATAAGCTGCCAGATGATTTTACTGGTTGTGTTATTGCTTGGAACTCAGTTAAGCAAGATGCTT
TGACTGGTGGTAATTATGGTTATTTGTATAGATTATTTAGAAAGTCTAAGCTTAAACCATTTGAGAGAGA
TATTTCCACTGAAATATACCAAGCCGGCAGCACACCCTGTAACGGTCAAGTTGGTCTAAATTGTTATTAT
CCTCTTGAAAGGTATGGTTTTCACCCAACTACAGGTGTTAACTACCAACCTTTTAGAGTGGTTGTTTTAT
CATTNGAGTTACTTAATGGACCAGCTACTGTTTGTGGACCCAAATTGTCTACAACACTAGTTAAAGACAA
ATGTGTCAATTTCAACTTTAACGGTTTAACTGGCACAGGTGTTCTTACAACATCTAAGAAACAGTTTCTG
CCTTTTCAACAATTTGGTAGAGACATCTCTGACACTACTGATGCTGTCCGTGACCCACAGACACTTGAAA
TACTTGACATTACCCCTTGCTCTTTTGGAGGAGTTAGTGTGATAACACCAGGTACAAACACTTCTAATCA
AGTGGCTGTACTTTACCAAGATGTTAACTGTACTGAAGTGCCTATGGCCATTCATGCAGAACAACTTACA
CCTGCCTGGCGTGTTTACTCTGCAGGAGCAAATGTGTTTCAAACAAGAGCAGGCTGTTTAGTAGGTGCTG
AGCATGTCAACAATTCTTATGAATGTGACATTCCAGTCGGTGCTGGCATATGTGCAAGTTACCATTCCAT
GTCATCATTTCGTAGTGTCAACCAGCGTTCAATCATTGCTTACACTATGTCTTTAGGTGCAGAAAATTCA
GTTGCTTATTCTAATAATTCAATTGCCATACCTACTAATTTTACAATAAGTGTTACCACAGAAATTCTAC
CAGTGTCAATGACTAAGACTTCTGTAGATTGTACTATGTACATCTGTGGAGATTCAATTGAGTGTAGTAA
TTTATTGCTACAATATGGCAGTTTTTGCACACAATTAAACCGTGCTTTGACTGGGATTGCTGTTGAACAA
GACAAAAACACACAAGAAGTTTTTGCCCAGGTTAAACAAATCTACAAAACACCACCTATTAAAGATTTTG
GTGGCTTTAACTTTTTACAAATATTGCCAGATCCATCAAAACCAAGCAAGAGGTCATTTATTGAGGATTT
ACTCTTCAACAAAGTGACACTTGCTGATGCTGGCTTCATCAAACAATATGGTGATTGCCTTGGTGATATT
GCTGCTAGAGATCTCATCTGTGCACAAAAGTTCAATGGACTCACGGTTCTACCGCCTTTGCTCACAGATG
AAATGATTGCTCAATACACTTCTGCACTACTTGCTGGAACAATCACCTCAGGTTGGACCTTTGGTGCAGG
AGCTGCTTTACAAATACCCTTTGCAATGCAAATGGCTTACAGGTTTAATGGCATTGGAGTCACTCAGAAT
GTTCTATATGAGAATCAGAAATTAATTGCCAATCAGTTCAACAGTGCTATTGGCAAAATACAGGATTCAC
TTTCATCTACGGCTAGTGCACTTGGTAAACTTCAAGACGTCGTAAATCAAAATGCACAGGCTTTAAACAC
ACTTGTCAAACAACTTAGTTCCAATTTTGGAGCTATTTCGAGTGTGCTTAATGATATTCTTTCACGTCTT
GACAAAGTTGAGGCTGAAGTGCAAATTGATAGGTTAATCACAGGAAGACTACAGAGTCTTCAAACTTATG
TGACACAACAATTAATCAGAGCAGCAGAAATCAGAGCTTCTGCTAATCTTGCTGCAACAAAAATGTCTGA
GTGCGTACTCGGACAATCTAAAAGAGTTGATTTTTGTGGAAAAGGCTACCATTTAATGTCTTTCCCTCAA
TCAGCACCGCATGGTGTTGTTTTCTTGCATGTTACTTATGTACCTGCACAAGAAAAGAACTTTACTACTG
CTCCTGCTATTTGTCATGAAGGAAAAGCACACTTCCCTCGTGAAGGTGTCTTCGTTTCAAATGGCACTCA
TTGGTTTATTACACAAAGGAATTTTTATGAACCTCAAATTATTACCACTGACAACACATTCGTCTCTGGT
AGCTGTGATGTTGTAATTGGAATAGTCAACAACACAGTTTATGATCCTTTGCAACCCGAGCTTGACTCAT
TTAAGGAGGAGTTAGACAAATACTTCAAAAATCACACATCACCAGATGTTGATCTTGGCGACATATCTGG
CATAAATGCTTCGGTCGTCAACATACAAAAAGAAATTGACCGCCTCAATGAGGTTGCCAAAAATTTGAAT
GAATCACTCATTGACCTACAAGAGCTTGGAAAATATGAGCAATACATCAAATGGCCTTGGTACATTTGGC
TTGGTTTTATAGCTGGGCTAATTGCTATCATTATGGTCACAATCATGCTATGTTGTATGACTAGTTGCTG
TAGTTGCCTCAAGGGTTGTTGCTCTTGCGGTTCCTGCTGCAAATTTGATGAAGACGATTCAGAACCTGTT
CTGAAAGGAGTCAAATTACATTACACATAA
