# Supplementary material for: Natural selection plays a significant role in governing the codon usage bias in the novel SARS-CoV-2 variants of concern (VOC)
Source: PeerJ. 2022 Jun 23;10:e13562. doi: 10.7717/peerj.13562 (PMC9233899; doi:10.7717/peerj.13562)
Supplement: Supplemental Information 2 [file peerj-10-13562-s002.zip › All_sequences_used_in_study/bat_and_pangolin_COVs/MN996532 (RaTG13).fasta]

>lcl|MN996532.2_cds_QHR63300.2_2 [gene=S] [protein=spike glycoprotein] [protein_id=QHR63300.2] [location=21560..25369] [gbkey=CDS]
ATGTTTGTTTTTCTTGTTTTATTGCCACTAGTTTCTAGTCAGTGTGTTAATCTAACAACTAGAACTCAGT
TACCTCCTGCATACACCAACTCATCCACCCGTGGTGTCTATTACCCTGACAAAGTTTTCAGATCTTCAGT
TTTACATTTAACTCAGGATTTGTTTTTACCTTTCTTCTCCAATGTGACCTGGTTCCATGCTATACATGTT
TCAGGGACCAATGGTATTAAAAGGTTTGATAACCCAGTTCTGCCATTCAACGATGGCGTCTATTTTGCTT
CCACTGAGAAGTCTAATATAATAAGAGGATGGATTTTTGGTACTACCTTAGATTCGAAGACCCAGTCTCT
ACTTATTGTTAATAACGCTACTAATGTTGTTATTAAAGTCTGTGAATTTCAATTTTGTAATGATCCATTT
TTGGGTGTTTATTACCACAAAAACAACAAAAGTTGGATGGAAAGTGAGTTCAGAGTTTACTCTAGTGCGA
ATAATTGCACTTTTGAGTATGTCTCTCAGCCTTTTCTTATGGACCTTGAAGGAAAACAGGGTAATTTCAA
AAATCTTAGGGAATTCGTGTTTAAGAATATTGATGGTTATTTCAAAATATATTCTAAACATACGCCTATT
AATTTAGTGCGTGATCTTCCCCCTGGTTTTTCAGCTTTAGAACCATTGGTAGATCTGCCAATAGGTATTA
ACATCACTAGGTTTCAAACTTTACTTGCTTTACATAGAAGCTATTTGACTCCTGGTGATTCTTCTTCAGG
TTGGACAGCTGGTGCTGCAGCTTATTATGTGGGTTATCTTCAACCAAGGACTTTTCTACTAAAATATAAT
GAGAATGGAACCATTACAGATGCTGTAGACTGTGCACTTGACCCTCTTTCAGAAACAAAGTGTACGTTAA
AATCCTTCACTGTTGAAAAAGGAATTTATCAAACCTCTAACTTTAGAGTCCAACCAACAGATTCTATTGT
TAGATTCCCAAATATTACAAACTTATGTCCTTTTGGTGAAGTTTTTAACGCCACCACATTCGCATCAGTT
TATGCTTGGAACAGAAAGAGAATTAGCAACTGTGTTGCTGATTACTCTGTCCTATATAATTCCACTTCAT
TTTCTACCTTTAAATGTTATGGAGTGTCTCCTACTAAATTAAATGATCTCTGCTTTACTAATGTTTATGC
AGACTCATTTGTGATTACAGGTGATGAAGTCAGACAAATTGCGCCAGGACAAACTGGAAAGATTGCTGAC
TACAATTATAAACTACCAGATGATTTTACTGGTTGTGTTATAGCTTGGAATTCTAAGCATATTGATGCAA
AAGAGGGCGGTAATTTTAACTATCTTTACCGTCTCTTTAGAAAAGCTAATCTTAAACCCTTTGAGAGGGA
TATCTCAACTGAAATTTACCAAGCAGGCAGCAAACCTTGTAATGGTCAAACTGGTCTAAATTGCTACTAC
CCACTTTATAGATATGGATTTTACCCTACTGATGGTGTTGGTCACCAACCTTATAGGGTAGTAGTACTTT
CTTTTGAACTTCTAAATGCACCAGCAACTGTTTGTGGACCTAAGAAGTCTACTAACTTGGTTAAAAATAA
ATGTGTCAATTTCAACTTTAATGGTTTAACTGGCACAGGTGTCCTCACAGAGTCTAATAAAAAGTTTCTA
CCTTTCCAACAATTTGGTAGAGACATTGCAGACACTACTGATGCCGTCCGTGATCCACAGACACTTGAGA
TTCTTGACATTACACCATGTTCTTTTGGTGGTGTCAGTGTTATAACACCTGGAACAAATGCCTCTAACCA
GGTTGCTGTTCTTTATCAGGATGTTAACTGCACAGAAGTCCCTGTTGCTATCCATGCAGACCAACTTACT
CCCACTTGGCGTGTTTACTCCACAGGTTCTAATGTTTTTCAAACACGTGCAGGTTGTTTAATAGGGGCTG
AACATGTCAATAACTCGTATGAGTGTGACATACCTATTGGTGCAGGAATATGCGCCAGTTATCAGACTCA
AACTAATTCACGTAGTGTGGCCAGTCAATCTATTATTGCCTACACTATGTCACTTGGTGCAGAAAATTCA
GTTGCTTATTCTAATAACTCTATTGCCATACCTACAAATTTTACTATTAGTGTGACCACTGAAATTCTAC
CTGTGTCTATGACAAAGACATCGGTAGACTGTACAATGTATATTTGTGGTGATTCAACTGAGTGCAGCAA
CCTTTTGTTGCAATATGGTAGTTTTTGCACACAATTAAATCGTGCTTTAACTGGAATAGCTGTTGAACAG
GACAAAAATACTCAAGAAGTTTTTGCTCAAGTTAAACAAATTTATAAGACACCACCAATTAAAGATTTTG
GTGGTTTCAATTTTTCACAAATATTACCAGATCCATCAAAACCAAGCAAGAGGTCATTTATTGAGGATTT
ACTTTTCAATAAAGTGACACTTGCTGATGCTGGCTTCATCAAACAATATGGTGATTGCCTTGGTGATATT
GCTGCTAGGGATCTTATTTGTGCTCAAAAGTTCAATGGCCTTACTGTTCTGCCACCTTTGCTCACAGATG
AAATGATCGCTCAATACACTTCTGCACTATTAGCAGGTACAATCACTTCTGGTTGGACTTTTGGTGCAGG
TGCTGCTTTACAAATACCATTTGCCATGCAAATGGCTTATAGGTTTAATGGTATTGGAGTTACACAGAAT
GTTCTCTATGAGAACCAAAAATTGATTGCCAACCAGTTTAATAGTGCTATTGGCAAAATTCAAGACTCAC
TTTCTTCTACAGCAAGTGCACTTGGAAAACTTCAAGATGTTGTCAACCAAAATGCACAAGCTTTAAACAC
GCTTGTTAAACAACTTAGCTCCAATTTTGGAGCTATTTCTAGCGTGTTAAATGATATCCTTTCACGTCTC
GACAAAGTTGAGGCTGAAGTGCAGATTGACAGGTTGATCACAGGCAGACTTCAAAGCTTGCAGACATATG
TGACTCAACAATTAATTAGAGCTGCAGAAATCAGAGCTTCTGCCAATCTTGCTGCTACTAAAATGTCAGA
GTGTGTACTCGGACAATCAAAAAGAGTTGATTTTTGTGGAAAAGGCTATCATCTTATGTCTTTCCCTCAG
TCAGCACCTCATGGTGTAGTCTTCTTGCATGTGACATATGTCCCTGCACAAGAAAAGAACTTCACAACTG
CTCCTGCCATTTGTCATGATGGAAAAGCACACTTTCCACGTGAAGGTGTTTTCGTTTCAAATGGCACACA
CTGGTTTGTTACACAAAGGAATTTTTATGAACCACAAATTATTACAACAGACAACACATTTGTCTCTGGT
AGCTGTGATGTTGTAATAGGAATTGTCAACAACACAGTTTATGATCCTTTGCAACCAGAACTTGATTCAT
TCAAGGAGGAGTTGGATAAATACTTTAAAAATCATACATCACCTGATGTAGATTTAGGTGACATTTCTGG
CATTAATGCTTCAGTTGTCAATATTCAAAAGGAAATTGACCGCCTCAATGAGGTTGCCAAAAATCTAAAT
GAATCTCTCATCGATCTCCAAGAACTTGGAAAGTATGAACAGTATATAAAATGGCCATGGTACATTTGGC
TAGGTTTTATAGCTGGCTTGATTGCCATAATAATGGTCACGATTATGCTTTGCTGTATGACCAGTTGCTG
CAGTTGTCTCAAGGGCTGTTGTTCTTGCGGATCTTGCTGCAAATTTGATGAAGACGACTCTGAGCCAGTG
CTCAAAGGAGTCAAATTACATTACACATAA
